# Supplementary material for: Impact of Translocator Protein 18 kDa (TSPO) Deficiency on Mitochondrial Function and the Inflammatory State of Human C20 Microglia Cells
Source: Cells. 2023 Mar 21;12(6):954. doi: 10.3390/cells12060954 (PMC10046935; doi:10.3390/cells12060954)
Supplement: Supplementary file 1 [file cells-12-00954-s001.zip]

Archive with 1 entries (1 files):
- cells-2238748-supplementary.pdf
